# Supplementary material for: Structural basis of the human NAIP/NLRC4 inflammasome assembly and pathogen sensing
Source: Nat Struct Mol Biol. 2024 Jan 4;31(1):82–91. doi: 10.1038/s41594-023-01143-z (PMC10803261; doi:10.1038/s41594-023-01143-z)
Supplement: Supplementary file 4 — The optimized DNA sequences of 6His.Lfn.Needle, 6His.Lfn.PrgJ, FLAG.8His.SUMOstar.CfaC.NLRC4, FLAG.8His.SUMOstar.CfaC.NLRC4 R288A, FLAG.8His.MBP.TEV.CfaC.NAIP and FLAG.8His.MBP.TEV.CfaC.NAIP1-1394. [file 41594_2023_1143_MOESM4_ESM.xlsx]

## Sheet: 6His.Lfn.Needle
Protein	ORF
6His.Lfn.Needle	ATGGGTTCCTCCCATCATCACCACCATCACAGCTCCGGCCTGGTGCCTAGAGGTTCTCACATGGCTGGAGGACACGGTGATGTTGGTATGCACGTTAAGGAGAAGGAGAAGAACAAGGACGAGAACAAGAGAAAGGATGAAGAAAGAAACAAGACACAAGAGGAACATCTCAAGGAAATCATGAAACATATCGTGAAGATCGAAGTGAAAGGAGAAGAGGCTGTGAAGAAGGAGGCTGCTGAGAAGCTCCTGGAGAAGGTGCCAAGCGATGTCCTGGAGATGTACAAGGCTATTGGTGGTAAGATTTACATCGTCGATGGAGATATCACTAAACACATCTCCCTCGAAGCCCTCAGCGAGGACAAGAAGAAGATCAAGGACATCTATGGCAAAGATGCC…

## Sheet: 6His.Lfn.PrgJ
Protein	ORF
6His.Lfn.PrgJ	GAATTCGCCACCATGGGTTCCTCCCATCATCACCACCATCACAGCTCCGGCCTGGTGCCTAGAGGTTCTCACATGGCTGGAGGACACGGTGATGTTGGTATGCACGTTAAGGAGAAGGAGAAGAACAAGGACGAGAACAAGAGAAAGGATGAAGAAAGAAACAAGACACAAGAGGAACATCTCAAGGAAATCATGAAACATATCGTGAAGATCGAAGTGAAAGGAGAAGAGGCTGTGAAGAAGGAGGCTGCTGAGAAGCTCCTGGAGAAGGTGCCAAGCGATGTCCTGGAGATGTACAAGGCTATTGGTGGTAAGATTTACATCGTCGATGGAGATATCACTAAACACATCTCCCTCGAAGCCCTCAGCGAGGACAAGAAGAAGATCAAGGACATCTAT…

## Sheet: FLAG.8His.SUMOstar.CfaC.NLRC4
Protein	ORF
FLAG.8His.SUMOstar.CfaC.NLRC4	ATGGACTACAAAGACGATGATGACAAGCATCACCACCACCATCATCACCACGATTCTGAGGTGAACCAGGAGGCTAAGCCTGAAGTGAAACCTGAAGTCAAACCCGAAACCCACATCAACCTGAAGGTTTCCGACGGTTCTAGCGAAATCTTCTTCAAGATCAAGAAGACAACTCCTCTGAGGAGGCTCATGGAAGCCTTTGCTAAACGCCAAGGCAAAGAAATGGATTCCCTCACATTCCTGTACGACGGCATTGAAATCCAGGCAGACCAAACACCTGAAGACCTGGACATGGAGGACAACGACATCATCGAGGCACATAGGGAACAGATTGGTGGTATGGTGAAGATCATCTCTCGCAAATCTCTGGGTACTCAGAACGTTTACGACATTGGCGTG…

## Sheet: FLAG.8His.SUMOstar.CfaC.NLRC4R2
Protein	ORF
FLAG.8His.SUMOstar.CfaC.NLRC4R288A	ATGGACTACAAAGACGATGATGACAAGCATCACCACCACCATCATCACCACGATTCTGAGGTGAACCAGGAGGCTAAGCCTGAAGTGAAACCTGAAGTCAAACCCGAAACCCACATCAACCTGAAGGTTTCCGACGGTTCTAGCGAAATCTTCTTCAAGATCAAGAAGACAACTCCTCTGAGGAGGCTCATGGAAGCCTTTGCTAAACGCCAAGGCAAAGAAATGGATTCCCTCACATTCCTGTACGACGGCATTGAAATCCAGGCAGACCAAACACCTGAAGACCTGGACATGGAGGACAACGACATCATCGAGGCACATAGGGAACAGATTGGTGGTATGGTGAAGATCATCTCTCGCAAATCTCTGGGTACTCAGAACGTTTACGACATTGGCGTG…

## Sheet: FLAG.8His.MBP.TEV.CfaC.NAIP
Protein	ORF
FLAG.8His.MBP.TEV.CfaC.NAIP	ATGGACTACAAAGACGATGATGACAAGCATCACCACCACCATCATCACCACAAGATTGAAGAGGGCAAACTGGTTATCTGGATCAATGGCGATAAGGGCTACAATGGCCTGGCAGAGGTCGGTAAGAAGTTCGAGAAAGATACAGGCATCAAAGTTACTGTGGAACACCCAGATAAGCTGGAGGAGAAGTTCCCTCAGGTCGCAGCAACTGGCGACGGTCCAGACATCATCTTCTGGGCACACGATAGGTTCGGTGGCTATGCCCAATCTGGCCTGCTGGCTGAGATTACTCCTGATAAGGCTTTCCAGGACAAGCTGTATCCATTCACCTGGGATGCTGTGAGATACAATGGCAAGCTGATCGCATACCCTATTGCTGTGGAAGCTCTGAGCCTGATC…

## Sheet: FLAG.8His.MBP.TEV.CfaC.NAIP1-13
Protein	ORF
FLAG.8His.MBP.TEV.CfaC.NAIP1-1394	ATGGACTACAAAGACGATGATGACAAGCATCACCACCACCATCATCACCACAAGATTGAAGAGGGCAAACTGGTTATCTGGATCAATGGCGATAAGGGCTACAATGGCCTGGCAGAGGTCGGTAAGAAGTTCGAGAAAGATACAGGCATCAAAGTTACTGTGGAACACCCAGATAAGCTGGAGGAGAAGTTCCCTCAGGTCGCAGCAACTGGCGACGGTCCAGACATCATCTTCTGGGCACACGATAGGTTCGGTGGCTATGCCCAATCTGGCCTGCTGGCTGAGATTACTCCTGATAAGGCTTTCCAGGACAAGCTGTATCCATTCACCTGGGATGCTGTGAGATACAATGGCAAGCTGATCGCATACCCTATTGCTGTGGAAGCTCTGAGCCTGATC…
